# Supplementary material for: Comprehensive Analysis of Quantitative Proteomics With DIA Mass Spectrometry and ceRNA Network in Intrahepatic Cholestasis of Pregnancy
Source: Front Cell Dev Biol. 2022 Jul 22;10:854425. doi: 10.3389/fcell.2022.854425 (PMC9354660; doi:10.3389/fcell.2022.854425)
Supplement: Supplementary file 1 [file Table1.XLSX]

## Sheet: Sheet1
Number	Group	Age (years)	TBA (umol/L)	Delivery gestational age (Week)	Fetal weight (g)	Diagnosis
1	ICP	30	41.1	38+1	2900	ICP
2	ICP	34	14.6	39+1	3270	ICP; Cord aroud neck
3	ICP	29	17.2	40	3300	ICP; Sinus tachycardia
4	ICP	26	49	40	2980	ICP; HbsAg carriers
5	ICP	28	53.7	37+3	3060	ICP; α thalassemia
6	ICP	31	11.3	39	2850	ICP
7	ICP	28	20	38+5	3720	ICP; Polyhydramnios
8	ICP	36	47.9	37+5	2780	ICP; α thalassemia
9	ICP	27	20.2	38+1	2830	ICP
10	ICP	29	16.4	38+5	2920	ICP; Sinus tachycardia
11	NC	30	/	40+2	3680	Third trimester
12	NC	34	/	39+2	3510	Decreased fetal movement
13	NC	22	/	35+5	2940	Threatened labor
14	NC	33	/	41	3880	Third trimester
15	NC	26	/	40+6	3850	Third trimester; Thrombocytopenia
16	NC	24	/	40+4	3270	In labor
17	NC	35	/	39+1	3040	Premature rupture of membrane
18	NC	32	/	40	2940	Pregnancy with uterine myoma
19	NC	41	/	39+4	3470	Pregnancy with uterine scarring
20	NC	25	/	40+3	3630	Polyhydramnios
